# Supplementary material for: Improving Hepatocellular Carcinoma Surveillance Outcomes in Patients with Cirrhosis after Hepatitis C Cure: A Modelling Study
Source: Cancers (Basel). 2024 Aug 1;16(15):2745. doi: 10.3390/cancers16152745 (PMC11312194; doi:10.3390/cancers16152745)
Supplement: Supplementary file 1 [file cancers-16-02745-s001.zip]

Archive with 1 entries (1 files):
- cancers-3104257-supplementary.pdf
